# Supplementary material for: Effect of FluoRoquinolones on Aortic Growth, aortic stIffness and wave refLEctionS (FRAGILES study)
Source: Life (Basel). 2024 Aug 9;14(8):992. doi: 10.3390/life14080992 (PMC11355559; doi:10.3390/life14080992)
Supplement: Supplementary file 1 [file life-14-00992-s001.zip]

Archive with 1 entries (1 files):
- life-3131245-supplementary.pdf
